# Supplementary material for: A hybrid semiconducting organosilica-based O2 nanoeconomizer for on-demand synergistic photothermally boosted radiotherapy
Source: Nat Commun. 2021 Jan 22;12:523. doi: 10.1038/s41467-020-20860-3 (PMC7822893; doi:10.1038/s41467-020-20860-3)
Supplement: Supplementary file 4 — Source data [file 41467_2020_20860_MOESM4_ESM.xlsx]

## Sheet: 3g
Time (s)		temperature(°C)
		0	1	0.5	0.25	0.12	0.06	0.03	mg/mL
0		0	0	0	0	0	0	0
20		0.06	5.12	3.79	2.71	2.17	2.1	0.41
40		0.29	12.04	7.9	5.71	4.3	2.94	1.19
60		0.49	17.48	12.32	8.15	5.86	3.85	1.53
80		0.43	21.93	15.98	10.37	7.35	4.76	2.12
100		0.6	25.49	19.08	12.21	8.47	5.4	2.4
120		0.66	28.4	21.56	14.24	9.78	5.98	2.76
140		0.77	31.28	23.53	15.58	10.63	6.49	3.09
160		0.7	33.68	25.3	17.02	11.49	7	3.38
180		0.87	35.2	26.88	17.99	12.41	7.39	3.68
200		0.87	37.05	27.92	19	12.57	7.87	3.82
220		0.7	37.73	28.74	20.11	13.23	8.19	4.02
240		0.89	39.35	29.64	21.1	13.74	8.38	4.2
260		0.86	40.25	30.36	21.86	14.17	8.62	4.3
280		0.84	40.82	30.88	22.41	14.55	8.92	4.4
300		0.84	40.59	31.38	22.59	15.18	8.99	4.55

## Sheet: 3h
	Time	NO Release
	h	µM
		pH 7.4		pH 6.5		pH 5.5
		mean	std	mean	std	mean	std
	0	0.278	0.0623	0.314	0.0981	0.251	0.0716
	0.5	0.85	0.154	1.84	0.265	2.05	0.314
	1	1.42	0.269	3.1	0.479	3.58	0.612
	2	1.94	0.337	5.46	0.441	6.22	0.99
	3	2.58	0.473	6.63	0.535	7.69	1.23
	4	2.87	0.569	8.32	0.692	8.67	0.927
	5	3.42	0.485	9.69	0.788	10.32	1.09
	6	3.63	0.847	10.5	0.945	11.81	1.28
	8	3.98	0.967	11.63	1.115	12.38	1.14
	10	4.29	0.595	12.31	0.94	13.44	1.47
	12	4.61	0.711	13.49	1.09	14.53	1.65
	24	5.46	0.835	18.46	1.774	20.79	2.05

## Sheet: 3i
		Time	O2 Concentration
		min	mg/L
			deoxygenated H2O	deoxygenated H2O + Laser	pHPFON-O2	pHPFON-O2 + Laser
		0	0.5	0.6	25.5	26.1
		0.5	0.5	0.6	25.5	30.6
		1	0.5	0.8	25.4	33.3
		1.5	0.5	1.4	25.4	36.3
		2	0.5	1.8	25.4	38.2
		2.5	0.5	1.9	25.3	39.5
		3	0.6	1.9	25.2	40.7
		3.5	0.6	1.9	25.2	41.7
		4	0.6	1.9	25.1	42.4
		4.5	0.6	1.9	25	42.7
		5	0.6	1.9	25	43.2
		5.5	0.6	1.9	24.9	43.2
		6	0.6	1.9	24.9	43.7
		6.5	0.7	1.9	24.8	44
		7	0.7	1.9	24.8	43.8
		7.5	0.7	1.9	24.6	43.9
		8	0.7	1.9	24.5	43.8
		8.5	0.8	2	24.4	43.4
		9	0.8	2	24.3	43
		9.5	0.8	2	24.3	42.7
		10	0.8	2	24.2	42.5

## Sheet: 4d
			Concentration(µg/mL)	Relative Activity of CcO (%)
				mean	std
			0	100	6.23
			25	95.7	4.16
			50	89.4	6.07
			100	72.3	5.14
			200	59.5	2.64
			400	43.2	3.36

## Sheet: 4e
			PBS	pHPFON	pHPFON-NO
			104.4	103.2	66.2
			98.1	96.7	71.9
			100.8	101.4	79.5
			96.7	93.3	74.2

## Sheet: 4g
			PBS	pHPFON	pHPFON-NO
			98.34	96.81	60.83
			102.2	99.66	56.95
			93.94	104.86	52.41
			105.52	94.3	45.2

## Sheet: 5a
		X-Ray dose (Gy)		Cell viability (%)
				PBS		pHPFON-NO/O2, + Laser		pHPFON-NO		pHPFON-O2, + Laser		pHPFON, + Laser		pHPFON
				mean	std	mean	std	mean	std	mean	std	mean	std	mean	std
		0		100	2.55	96.53	3.44	97.55	3.79	98.34	4.54	96.76	5.32	101.33	2.71
		2		93.53	2.14	72.31	4.69	82.73	5.92	86.09	5.12	94.21	3.71	95.88	4.82
		4		87.02	2.97	63.77	4.98	71.83	4.02	73.8	5.22	84.13	4.12	86.2	2.96
		6		77.93	3.17	52.72	3.29	63.42	4.34	66.74	2.62	75.68	4.69	80.57	5.14

## Sheet: 5b
		X-Ray dose (Gy)		Cell viability (%)
				PBS		pHPFON-NO/O2, + Laser		pHPFON-NO		pHPFON-O2, + Laser		pHPFON, + Laser		pHPFON
				mean	std	mean	std	mean	std	mean	std	mean	std	mean	std
		0		100	4.56	95.79	3.95	94.16	4.83	96.57	3.688	101.4	4.77	98.8	5.45
		2		102.9	2.78	73.7	5.38	86.3	5.63	88.87	4.47	94.4	5.24	97.96	5.39
		4		97.76	5.27	67.5	3.25	76.5	2.61	75.6	4.04	93.9	3.65	95.2	2.96
		6		96.6	5.07	57.49	5.82	73.99	5.65	68.78	3.78	90.2	3.84	95.89	5.56

## Sheet: 5c
				Survival Fraction
				Survival Fraction
				21% O2		1% O2
				mean	std	mean	std
			g8	0.983	0.076	1.037	0.059
			g7	1.081	0.098	0.991	0.032
			g6	0.107	0.032	0.194	0.029
			g5	0.116	0.021	0.212	0.034
			g4	0.11	0.027	0.169	0.021
			g3	0.015	0.006	0.017	0.003
			g2	0.012	0.004	0.019	0.004
			g1	0.0038	0.0014	0.0051	0.001

## Sheet: 5e
					%
					Head DNA		Tail DNA
					mean	std	mean	std
				g8	98.1249	0.72896	1.87509	0.72897
				g7	99.0947	0.80511	0.90532	0.80511
				g6	88.3816	2.85449	11.6184	2.85448
				g5	90.0811	3.36079	9.91894	3.36079
				g4	86.8115	4.84613	13.1884	4.84613
				g3	62.503	5.57227	37.497	5.57227
				g2	64.6931	11.285	35.3069	11.285
				g1	42.3782	10.0487	57.6218	10.0487

[truncated: 10 more sheets: 5f, 5i, 6b, 6d, 6f, 7b, 7d, 7f, 7g, 7h]
